# Supplementary material for: Safety and Efficacy of Devices Delivering Inhaled Antibiotics among Adults with Non-Cystic Fibrosis Bronchiectasis: A Systematic Review and a Network Meta-Analysis
Source: Antibiotics (Basel). 2022 Feb 19;11(2):275. doi: 10.3390/antibiotics11020275 (PMC8868526; doi:10.3390/antibiotics11020275)
Supplement: Supplementary file 1 [file antibiotics-11-00275-s001.zip]

Archive with 1 entries (1 files):
- antibiotics-1552648-supplementary.pdf
